# Supplementary material for: A human iPSC-derived inducible neuronal model of Niemann-Pick disease, type C1
Source: BMC Biol. 2021 Oct 1;19:218. doi: 10.1186/s12915-021-01133-x (PMC8485536; doi:10.1186/s12915-021-01133-x)
Supplement: Supplementary file 5 — Additional file 5. Raw-data-Numerical. [file 12915_2021_1133_MOESM5_ESM.xlsx]

## Sheet: Figure1
1C	Lamp-1 intensity	NPC1+/+	NPC1-/-
		1.65938	2.91809
		0.662841	4.65733
		0.954109	7.17882
		0.597707	3.76201
		1.12597	3.1928
	Lamp-1 punta area	1.0625	3.375
		0.958333	3.83333
		0.833333	8
		0.291667	6.70833
		0.5	4.47917
		0.5625	3.14583
		0.458333	7.04167
		1.25	3.52083
		0.416667	4.54167
		1.45833	7.1875
			4.3125
	Lamp-1 - PFO punta count / Cell	RED
		1.25984	0.629921
		0.787402	0.472441
		0.629921	0.15748
		1.5748	0.314961
		0.787402	0.472441
		0.944882	0.472441
		0.787402	0.15748
		0.787402
		0.944882
		0.629921
		0.944882
		0.944882
		1.25984
		1.10236
		1.10236
		2.04724
		0.472441
		1.10236
		Yellow
			1.10236
			2.04724
			1.5748
			2.20472
			3.14961
			2.04724
			1.73228
			3.30709
			1.10236
			2.20472
			2.3622
			3.93701
			2.51968
			2.67717
			2.20472
			3.30709
1D		NPC1 KO
	3-keto-sphinganine	1.33	1.14	1.45
	SM (d18:1 20:0)	0.839659	0.91531	0.843117
	SM (d18:1 24:0)	0.756029	0.872122	0.844515
	DHC (d18:1 18:0)	1.23021	1.31537	1.38349
	DHC (d18:1 20:0)	1.10057	1.19501	1.51059
	GB3 (d18:1 16:0)	0.777895	1.02042	0.756591
	GB3 (d18:1 22:0)	0.807497	0.825271	0.923807
	GM1 (d18:1 16:0)	0.964941	0.870509	0.802488
	GM2 (d18:1 16:0)	1.36712	1.05153	3.02747
	GM3 (d18:1 18:0)	1.34604	1.20673	1.54289
	GM3 (d18:1 20:0)	1.22864	1.18793	1.26033
	GM3 (d18:1 24:1)	1.43045	1.19744	1.43875
	7-KC	1.08007	1.43746	1.8391
	Free Chol	0.8991	1.06733	1.07963
1E	GM2 intensity	NPC1+/+	NPC1-/-
		1.46292	4.07178
		0.820277	3.06299
		0.716715	4.08906
		0.958045	4.1728
		0.759802	3.59052
		0.857812	3.8758

## Sheet: Figure2
1C	NPC1 / β-actin	NPC1+/+	NPC1-/-
	(Relative change)	1.04384	0
		0.956162	0
		1.05476	0
	Lamp-1 / β-actin	NPC1+/+	NPC1-/-
	(Relative change)	1.07044	2.03113
		0.929561	1.83603
		1.00876	0.097553
	Rab7 / β-actin (Relative change)	NPC1+/+	NPC1-/-
		0.804847	3.06262
		1.19515	3.50853
		1.08625	3.93629
	LC3-II / β-actin (Relative change)	NPC1+/+	NPC1-/-
		0.997285	2.78458
		1.05686	2.78224
		1.10271	2.66316
	mCathepsin-B / β-actin	NPC1+/+	NPC1-/-
	(Relative change)	0.978045	4.92084
		1.72195	4.42578
		1.35089	3.9302
	mCathepsin-D / β-actin	NPC1+/+	NPC1-/-
	(Relative change)	0.857685	2.2072
		1.14232	2.16654
		1.00197	2.17783
2D	pH Units	NPC1+/+	NPC1-/-
		3.55114	3.58654
		3.54503	3.63428
		3.55579	3.61114
		3.55093	3.63913
		3.56264	3.6954
		3.5361	3.60891
		3.55428	3.64246
		3.54153	3.61982
		3.52539	3.68971
		3.54566	3.67058
		3.63478	3.68083
		3.66151	3.72805
		3.65277	3.69821
		3.65413	3.71444
		3.69481	3.74287
		3.6076	3.69073
		3.6352	3.71142
		3.82906	3.70399
		3.64955	3.80839
		3.63221	3.8588
		3.44132	3.60496
		3.5034	3.54702
		3.45562	3.62604
		3.48017	3.64005
		3.41317	3.56529
		3.47471	3.66702
		3.54516	3.66074
		3.62694	3.6319
		3.5602	3.72124
		3.60117	3.8115
		3.47584	3.87737
		3.58293	3.95965
2E	Magic Red intensity / nuclear count (Relative change)	+/+	-/-
		0.747128	0.031132
		1.07376	0.063193
		0.647761	0.078182
		1.001	0.056682

## Sheet: Figure3
3A	Cell count	NPC1+/+	NPC1+/+ 1μM	NPC1+/+ 10μM	NPC1+/+ 100μM	NPC1-/-	NPC1-/- 1μM	NPC1-/- 10μM	NPC1-/- 100μM
		2504	2365	2372	2346	1931	2371	2118	2324			2293.82
		2404	2377	2430	2361	1904	2209	2088	2220
		2505	2543	2484	2496	2018	2105	1858	2232
		2529	2436	2496	2485	1917	2274	2105	2288
		2520	2451	2488	2439	1999	2283	2099	2379
	PFO Signal Count / Cell count	NPC1+/+	NPC1+/+ 1μM	NPC1+/+ 10μM	NPC1+/+ 100μM	NPC1-/-	NPC1-/- 1μM	NPC1-/- 10μM	NPC1-/- 100μM
	(Relative change)	1.21003	0.823735	0.757496	0.670154	2.85838	2.53979	2.64193	2.19291
		1.02523	0.831648	0.775668	0.766289	3.3792	3.10194	2.64662	2.09062
		0.924998	0.766142	0.695507	0.824321	3.07805	3.03189	2.61702	2.0301
		1.00003	0.741522	0.753246	0.8655	3.3474	2.9019	2.54594	2.19775
		0.839708	0.960902	0.578417	0.668542	3.17448	3.08889	2.61042	2.23893
3B	OCR (pmol/min/μg protein)	Time (minutes)	WT									NPC1									NPC1- cyclodextrin
		1.31667	28.6855	24.5263	19.0115	24.3131	27.9453	27.5939	25.2432	25.6933		13.7634	12.2841	13.7308	13.7335	14.3093	12.3046	12.3095	13.698	14.7992	15.1389	18.4726	18.3892	15.2827	18.7199	21.9184	18.9811	17.7357
		6.51667	29.556	25.0326	19.3409	25.338	28.4977	28.5115	26.3929	26.3992		13.8494	13.0403	13.2846	13.9767	14.4992	12.5828	11.984	13.0698	14.4075	16.184	18.7686	18.409	15.3486	18.311	22.6573	19.4035	17.5976
		11.7167	29.086	24.8747	19.2265	25.4765	27.8933	28.5451	26.6404	25.893		13.811	12.799	13.2093	13.3908	13.8172	12.08	11.9419	12.6561	13.2098	15.7343	19.2002	18.6278	14.6419	17.6794	22.6572	19.3303	17.3423
		17.1333	8.77694	8.37141	7.32339	8.72492	11.3351	10.7472	8.46786	8.62001		6.62045	6.49001	6.68063	7.23131	7.19268	6.50919	6.11035	6.95355	8.14946	6.87619	6.59786	8.70637	6.95838	9.71596	9.34029	7.34039	8.82718
		22.3167	10.9452	9.46439	7.69997	9.72298	10.8895	11.0715	9.99267	10.2887		6.40671	6.77897	6.54321	6.51308	7.27525	6.60741	6.36489	6.70926	7.16474	6.72772	7.25501	8.50977	6.90548	8.23327	9.26183	7.36223	7.40204
		27.5167	11.2888	9.88924	7.97014	10.3672	12.1349	11.4033	9.73717	10.2242		6.76787	6.9621	6.50129	7.19017	7.59315	6.51901	6.01987	6.69863	7.22453	7.28077	8.13249	8.32195	7.30677	7.94263	9.77071	7.32394	7.5819
		32.9167	41.3204	38.7812	27.5908	36.2794	44.1886	44.8322	41.3132	35.6678		14.7584	14.3412	17.1119	18.232	14.9358	14.0644	12.4768	17.6897	16.0331	22.222	27.7465	25.5886	19.3978	36.6643	27.2321	29.2299	27.2602
		38.1167	32.8813	31.4653	24.4963	27.5151	33.6688	33.5347	30.3556	29.2628		11.3099	11.7672	14.2259	14.807	11.813	11.1491	10.6975	14.9997	14.2746	18.1237	23.7397	19.9472	15.6036	27.114	22.1172	20.6146	19.154
		43.3	31.444	31.037	24.4152	25.4107	29.7207	32.1248	25.9816	27.6189		9.98088	10.6376	12.8599	12.6457	10.5402	9.93426	9.87184	14.2552	13.5107	17.2288	22.8812	18.1409	14.3587	22.1163	20.0466	17.7758	15.9337
		48.7167	4.05904	2.96613	4.76956	4.35397	4.97341	4.3705	2.44951	4.38633		4.26341	5.03846	4.98854	4.76929	5.13008	3.91669	3.91318	4.86411	5.381	3.58628	3.47974	5.67706	4.51185	3.7583	4.29234	3.89895	4.72387
		53.9	5.45623	4.70754	4.72874	5.5142	6.3945	5.47151	5.33208	4.56135		4.14469	4.53272	4.34279	4.6356	5.3108	4.08305	3.90557	4.30903	4.84802	4.29696	4.36015	5.64388	4.61697	4.69393	4.49569	4.16402	4.37198
		59.1	6.149	5.07796	4.95094	5.73843	6.63812	5.78106	5.06231	5.40355		3.88111	4.10624	4.86166	4.10321	4.52558	4.10681	3.70883	4.36259	5.20681	4.44827	5.42769	5.68334	4.49387	4.82167	5.0673	4.31101	4.46815
3C	ECAR (mpH/min/μg protein)	Time (minutes)	WT									NPC1									NPC1- cyclodextrin
		1.31667	5.48941	4.94333	4.11588	4.53632	5.64103	4.39837	5.69834	4.59966		3.55486	3.16166	4.14563	3.06686	3.07864	3.30646	2.22031	2.75627	2.96476	4.55962	4.98583	3.69551	5.27214	3.74618	3.14813	3.28486	3.61815
		6.51667	4.84104	4.06102	2.86458	4.5848	3.92725	4.2435	5.66631	3.10128		3.08192	1.93148	2.63516	2.54264	2.45013	2.63422	1.52341	1.98703	1.24774	4.24964	4.79499	3.11977	4.14328	2.84757	2.76867	1.92673	2.89418
		11.7167	4.79901	3.94753	2.70662	4.75676	3.96258	4.70762	5.776	3.26507		3.03481	1.90168	2.86193	2.672	2.56667	2.68236	1.55745	1.8934	1.9336	4.49703	5.42604	3.37721	4.89238	3.0687	2.94847	1.49686	2.79128
		17.1333	9.12852	9.76759	8.21304	10.3169	10.0602	10.7774	11.6261	8.19302		6.87136	5.4877	6.91142	7.31037	5.49081	6.35306	4.90759	5.0655	4.34605	10.6888	12.9078	8.40076	11.2238	7.5456	6.88884	4.67269	7.78025
		22.3167	9.47226	8.71887	7.37889	10.4975	8.58645	9.65311	12.223	7.33957		6.16126	4.28726	5.17186	5.96176	4.51264	5.97002	3.46089	3.81307	3.24903	9.38088	10.9627	7.81594	9.86227	6.42576	5.52573	3.39	6.93433
		27.5167	9.48094	8.96667	7.54789	10.7743	8.85101	9.67387	12.6468	7.53801		5.90094	4.56574	5.45002	6.00275	4.73529	5.91689	3.31674	3.58047	3.4076	9.80916	10.9384	7.92455	9.88325	6.61422	5.36638	3.0361	7.12226
		32.9167	11.6408	10.5128	9.32009	12.6883	10.2481	12.2335	15.0557	9.40686		8.05976	5.95665	7.48758	7.2632	6.10834	7.23805	4.22865	5.37141	5.39182	14.0337	12.8505	10.0255	11.94	8.14946	6.97189	4.81967	8.52301
		38.1167	12.0773	9.96878	9.0958	12.467	10.128	12.4068	14.9213	10.4989		6.772	5.16682	6.12126	7.14861	5.08656	6.50707	4.16106	4.24797	4.34324	11.9023	11.8082	9.17226	11.1141	7.30704	5.60015	3.28634	8.1255
		43.3	11.9818	10.7394	8.43063	12.8963	10.3982	11.861	15.494	8.68157		7.16322	5.30917	6.13875	7.35272	5.51787	6.61769	4.14955	4.12698	3.70002	11.716	12.0248	9.35908	11.3525	7.61678	5.73099	3.60217	8.33008
		48.7167	11.7819	10.2884	8.11186	14.1795	11.0744	12.3609	12.5541	8.34138		7.50256	5.39346	7.19039	7.00456	5.67229	7.93452	3.82698	5.37036	5.71927	13.4666	12.8379	9.23162	11.9019	7.60533	6.69465	4.02393	8.39336
		53.9	11.14	10.5827	7.9773	12.1202	10.5888	11.6987	14.6652	8.59101		6.5823	5.02888	6.16407	6.65648	5.15495	6.87017	3.58373	4.08004	4.65197	12.4599	12.4651	9.24662	11.2486	6.92757	5.88361	3.36707	8.18704
		59.1	11.0233	10.4376	8.09816	12.1176	10.4011	11.3583	14.9547	8.69739		6.7928	5.04868	6.22737	6.67177	4.98242	6.80952	3.90487	4.21973	4.67939	12.2919	12.4316	9.19746	11.5167	7.07378	5.68527	3.53324	8.12732
3D	Normalization Basal resperation	NPC1+/+	NPC1-/-	NPC1-/- CD
		22.937	9.92985	11.286
		19.7968	8.69279	13.7725
		14.2755	8.34769	12.9444
		19.7381	9.28756	10.148
		21.2552	9.29158	12.8578
		22.764	7.97315	17.5899
		21.5781	8.23306	15.0193
		20.4894	8.29349	12.8742
	Normalization Maximal resperation	NPC1+/+	NPC1-/-	NPC1-/- CD
		26.7323	7.42879	13.6754
		26.3873	7.66098	18.312
		19.5454	9.36425	14.2639
		21.7767	10.7038	11.1097
		27.0307	7.2874	22.2923
		27.7537	7.04229	17.0498
		25.2933	6.98868	16.3036
		23.8593	10.6372	14.6859
	ATP Production	NPC1+/+			NPC1-/-			NPC1-/- CD
		Mean	SD	N	Mean	SD	N	Mean	SD	N
		15.5775	2.01475	8	6.15594	0.449811	8	10.194	1.80909	8
	Spare Respiratory Capacity	NPC1+/+			NPC1-/-			NPC1-/- CD
		Mean	SD	N	Mean	SD	N	Mean	SD	N
		122.48	9.21602	8	96.5447	19.9879	8	120.841	23.6585	8
3E	Metabolic phenotype	NPC1+/+		NPC1-/-		NPC1-/- CD
		OCR	ECAR	OCR	ECAR	OCR	ECAR
		1.06642	1.04511	0.380894	0.72361	0.600381	1.25996
		1.00089	0.943849	0.370126	0.534791	0.573519	1.15372
		0.712082	0.746982	0.441634	0.672239	0.716099	0.900091
		0.936323	1.13916	0.470543	0.652094	0.660406	1.07198
		1.14045	0.920079	0.385472	0.54841	0.500631	0.731663
		1.15706	1.09833	0.362984	0.649836	0.946257	0.62594
		1.06624	1.35171	0.322011	0.37965	0.702824	0.432713
		0.920537	0.754772	0.456548	0.482248	0.754385	0.765201
		1.08171	1.02375	0.372067	0.625861	0.703549	0.571418
		1.03513	0.921305	0.387112	0.477512	0.674678	1.1
		0.805866	0.748205	0.467996	0.565721	0.596224	1.09131
		0.905177	1.15219	0.487112	0.660668	0.780975	0.847691
		1.10762	0.93602	0.388617	0.470095	0.656213	1.02715
		1.10321	1.05421	0.366777	0.601377	0.513318	0.67531
		0.998622	1.37902	0.351921	0.384561	0.891981	0.51756
		0.962672	0.785458	0.493454	0.392593	0.727598	0.303721
		1.1045	1.0589	0.350586	0.633057	0.678167	0.750951
		1.0902	0.949108	0.373655	0.469204	0.630118	0.457193
		0.857605	0.745065	0.451715	0.542518	0.678594	1.03541
		0.89257	1.13972	0.444189	0.649804	0.605174	1.0627
		1.04396	0.918951	0.370232	0.487647	0.803719	0.827118
		1.12841	1.04823	0.348949	0.584845	0.637213	1.00329
		0.912625	1.3693	0.346756	0.36672	0.504359	0.67314
		0.970136	0.767243	0.500724	0.364726	0.776853	0.506482

## Sheet: Figure4
4B	% moving vesicles		Anterograde						Retrograde						Static
		NPC1+/+	31.3	15.4	37.1	27.8	40	27.8	37.5	30.8	37.1	50	37.1	44.4	31.3	53.8	25.7	22.2	22.9	27.8
		NPC1+/+ CD	5.6	0	17.6	7.1	15	31.6	50	65.2	47.1	35.7	25	26.3	44.4	34.8	35.3	57.1	60	42.1
		NPC1-/-	16.7	11.8	0	0	0	0	16.7	11.8	0	32.1	17.6	5	66.7	76.5	100	67.9	82.4	95
		NPC1-/- CD	22.7	40	10.5	12	17.6		18.2	16	36.8	44	35.3		59.1	44	52.6	44	47.1
4C	Speed (µm/s)		Anterograde						Retrograde
		NPC1+/+	2.7	1.3	1	0.9	2.3	1.6	1	0.4	1.1	0.9	1.4	1.1
		NPC1+/+ CD	2.7	1.4	1.1	1.9	2.1	0	0.9	0.7	0.9	0.6	0.6	1.2
		NPC1-/-	1.2	0.5	0	0	0	0	1.4	0.7	0.8	0.3	0.4	0
		NPC1-/- CD	0.5	0.6	0.6	0.8	2.2		0.9	0.8	0.9	1.1	0.7
4D	Run lengh (µm)		Anterograde						Retrograde
		NPC1+/+	49.75	63.85	16.88	15.47	38.89	34	29.9	21.99	18.71	20.53	43.78	53.49
		NPC1+/+ CD	21.4	44.3	40.5	31.7	22	0	27	17.1	22.6	33.1	23.7	23.2
		NPC1-/-	21.2	10.7	0	0	0	0	69.3	21.6	17.6	13.2	33.2	0
		NPC1-/- CD	17.2	15	24	18.7	60.1		30.9	16.6	39.2	19.3	29.8
4E	Intensity of single	NPC1+/+	NPC1+/+ CD	NPC1-/-	NPC1-/- CD
	acidic vesicles in the axon	61.742	89.583	115.569	110.981
		77.095	52.531	62.714	59.438
		74.081	85.161	133.577	97.971
		122.154	130.3	89.419	90.176
		92.8	95.919	99.143	50.808
		107.25	93.538	84.179	50.692
		108.75	58.059	143.971	68.385
		59.833	104.688	126.438	90.731
		66.562	129.523	127.375	92.375
		95.643	98.625	132.647	53.719
		63.188	99.909	115.389	105.312
		104.194	94	69	63.095
		87.103	101.286	52.577	94.9
		139.972	119.964	72.75	128.433
		71.156	93.938	60.5	80.25
		83.143	81.932	103.429	77.85
		95.917	107.431	108.5	99.594
		82.429	113.286	119.45	103.281
		128.765	95.233	95.125	87.5
		105.062	83.05	136.29	69.906
		137.529	112.412	94.5	87.769
		81	96.167	73.362	92.613
		94.125	131.923	96	95.385
		88.75	71.529	78.607	43.909
		88.091	63.604	127.933	52.784
		82.5	98.136	79.167	39.692
		93.095	91.033	68.143	81.875
		134.5	88.382	75.559	115.062
		95.632	116.865	101.806	60.906
		87	95.156	139.545	38.588
		81.129	124.853	102.156	73.162
		93.841	134.654	73.095	82.696
		105.923	92.846	46.154	71.357
		72.297	92.306	58.062	115.097
		99	79.923	134.323	69.267
		104	74.75	133.25	88.8
		63.808	131.794	88.423	101.971
		91.321	104.944	143.1	94.269
		100.083	78.774	88.812	97.75
		95.941	93	39.643	62.312
		102.793	133.762	85.5	72.077
		56.804	122.614	131.216	74.297
		118.054	105.654	122.312	119.275
		134.294	95.235	88.562	59.81
		133.517	61.853	107.476	52.615
		88.147	107.269	168.109	59.129
		112	132.125	120.636	90.125
		146.769	95.524	112.591	80.875
		85.964	100.656	112.125	77.769
		111.344	69.838	84.147	124.529
		70.235	107.762	59.176	86.405
		84.484	120.31	138.683	138.392
		85.203	119.333	108.812	62.524
		105	90.538	89.077	97.786
		67.065	87.312	107.159	80.263
		54.875	90.346	61.258	82.297
		95.286	76.864	132.118	72.154
		107.484	120.25	77.387	58.346
		102.386	85.412	127.385	51.25
		114.846	117.794	70.724	42.909
		104.5	95.769	124.952	50.647
		120	111.351	52.286	79.562
		90.795	111.357	79.278	89.412
		99.13		118.25	107.714
		72.216		64.706	74.417
		93.774		70.643	79.583
		87.353		54	106.654
		62.059		50.938	77.231
		89.077			82.625
		80.5			75.094
					92.243

## Sheet: FigureS2
S2B	MAP2	NPC1+/+	NPC1-/-
		1.15511	1.04706
		0.927537	1.06909
		0.917368	1.06018
	GluR1	NPC1+/+	NPC1-/-
		1.03977	1.11765
		1.0696	0.96773
		0.890618	1.15514
	GluR2	NPC1+/+	NPC1-/-
		0.997587	1.06078
		0.855984	0.990392
		1.14644	1.0497

## Sheet: FigureS3
	Relative PFO-488 Signal Intensity	Concentration		Hydroxypropyl- β-CD		Sulfobutylether- β-CD		Sulfobutylether- γ-CD		NPC+/+	NPC-/-
		0								0.0448329
		0									1
		20		0.382727		0.893368		0.834578
		40		0.397583		0.914829		0.747686
		80		0.217997		1.05123		0.733821
		160		0.123432		0.998025		0.507609
		315		0.143594		0.932204		0.327653
		625		0.166009		0.660376		0.296582
		1250		0.0851991		0.381279		0.193937
		2500		0.028384		0.163493		0.119787
		5000		0		0.063562		0.0664379
		10000		0		0		0.0244927
