# Supplementary material for: A human iPSC-derived inducible neuronal model of Niemann-Pick disease, type C1
Source: BMC Biol. 2021 Oct 1;19:218. doi: 10.1186/s12915-021-01133-x (PMC8485536; doi:10.1186/s12915-021-01133-x)
Supplement: Supplementary file 7 — Additional file 7. Raw-data-Lipidomics in i3Neuron Full. [file 12915_2021_1133_MOESM7_ESM.xlsx]

## Sheet: Sphingoid Bases
Sample	Genotype	Protein	Sphingosine						Sphinganine						3-keto-Shinganine						S1P
			1st Anal	2nd anal	average	Normalized			1st Anal	2nd anal	average	Normalized			1st Anal	2nd anal	average	Normalized			1st Anal	2nd anal	average	Normalized
		µg/µL	ratio	ratio	ratio	ratio/mg	AVG	Fold Change	ratio	ratio	ratio	ratio/mg	AVG	Fold Change	ratio	ratio	ratio	ratio/mg	AVG	Fold Change	ratio	ratio	ratio	ratio/mg	AVG	Fold Change
1-1	WT neurons	0.469	0.0647	0.0643	0.0645	1.37527	1.5819	1	0.0238	0.0251	0.02445	0.521322	0.57156	1	0.00575	0.00598	0.005865	0.125053	0.123303	1	0.000312	0.00032	0.000316	0.00673774	0.00755207	1
1-2	WT neurons	0.572	0.0953	0.0952	0.09525	1.66521		1	0.0324	0.0323	0.03235	0.565559		1	0.00666	0.00639	0.006525	0.114073		1	0.000389	0.000557	0.000473	0.00826923		1
1-3	WT neurons	0.536	0.0922	0.0906	0.0914	1.70522		1	0.0344	0.0329	0.03365	0.627799		1	0.00695	0.00707	0.00701	0.130784		1	0.00037	0.00045	0.00041	0.00764925		1
1-4	NPC1-null neurons	0.527	0.0887	0.0886	0.08865	1.68216	1.81369	1.06338	0.0316	0.0303	0.03095	0.587287	0.558984	1.02752	0.00755	0.00746	0.007505	0.14241	0.163753	1.15495	0.00044	0.000454	0.000447	0.00848197	0.0092022	1.12313
1-5	NPC1-null neurons	0.689	0.126	0.125	0.1255	1.82148		1.15145	0.0426	0.0415	0.04205	0.610305		1.06779	0.0107	0.00994	0.01032	0.149782		1.21475	0.00063	0.000776	0.000703	0.0102032		1.35105
1-6	NPC1-null neurons	0.751	0.145	0.146	0.1455	1.93742		1.22474	0.0357	0.0363	0.036	0.479361		0.838689	0.0155	0.0144	0.01495	0.199068		1.61446	0.000601	0.000739	0.00067	0.00892144		1.18132
2-1	WT neurons	0.712	0.102	0.102	0.102	1.43258	1.32975	1	0.0261	0.0289	0.0275	0.386236	0.381392	1	0.0103	0.00997	0.010135	0.142346	0.180429	1	0.00118	0.00125	0.001215	0.0170646	0.0170823	1
2-2	WT neurons	0.618	0.0807	0.0725	0.0766	1.23948		1	0.0249	0.0228	0.02385	0.385922		1	0.0154	0.0142	0.0148	0.239482		1	0.00118	0.00113	0.001155	0.0186893		1
2-3	WT neurons	0.629	0.0829	0.0828	0.08285	1.31717		1	0.0233	0.0235	0.0234	0.372019		1	0.0104	0.00966	0.01003	0.159459		1	0.000929	0.00102	0.0009745	0.0154928		1
2-4	NPC1-null neurons	0.442	0.0445	0.0449	0.0447	1.01131	1.04846	0.760531	0.0155	0.0166	0.01605	0.363122	0.357336	0.952096	0.00895	0.00914	0.009045	0.204638	0.20543	1.13417	0.0007	0.000447	0.0005735	0.0129751	0.0108513	0.759567
2-5	NPC1-null neurons	0.295	0.0344	0.0375	0.03595	1.21864		0.916449	0.0114	0.0124	0.0119	0.40339		1.05768	0.00718	0.00706	0.00712	0.241356		1.33768	0.000389	0.000246	0.0003175	0.0107627		0.630052
2-6	NPC1-null neurons	0.473	0.0414	0.0452	0.0433	0.915433		0.688428	0.0143	0.0146	0.01445	0.305497		0.801004	0.00798	0.00813	0.008055	0.170296		0.943839	0.000368	0.000466	0.000417	0.00881607		0.516095
3-1	WT neurons	1.15	0.12	0.118	0.119	1.03478	1.0716	1	0.0517	0.0508	0.05125	0.445652	0.443239	1	0.0114	0.00961	0.010505	0.0913478	0.0912367	1	0.000815	0.000833	0.000824	0.00716522	0.00750538	1
3-2	WT neurons	1.471	0.137	0.141	0.139	0.944935		1	0.0601	0.0564	0.05825	0.395989		1	0.0109	0.0108	0.01085	0.0737593		1	0.000939	0.00106	0.0009995	0.0067947		1
3-3	WT neurons	1.174	0.147	0.143	0.145	1.23509		1	0.0579	0.0567	0.0573	0.488075		1	0.0125	0.013	0.01275	0.108603		1	0.000959	0.00105	0.0010045	0.00855622		1
3-4	NPC1-null neurons	1.328	0.179	0.18	0.1795	1.35166	1.41822	1.26134	0.0638	0.0663	0.06505	0.489834	0.543885	1.10513	0.0164	0.0159	0.01615	0.121611	0.131919	1.33292	0.00104	0.001	0.00102	0.00768072	0.00838276	1.02336
3-5	NPC1-null neurons	1.365	0.208	0.204	0.206	1.50916		1.40832	0.0766	0.0737	0.07515	0.550549		1.24211	0.0184	0.0169	0.01765	0.129304		1.41724	0.00133	0.00136	0.001345	0.00985348		1.31286
3-6	NPC1-null neurons	1.008	0.139	0.142	0.1405	1.39385		1.30071	0.06	0.0592	0.0596	0.59127		1.33398	0.0144	0.0148	0.0146	0.144841		1.58753	0.00081	0.000725	0.0007675	0.00761409		1.01448

## Sheet: Cer 
Samples	Genotype	Protein	Cer (d18:1 16:0)						Cer (d18:1 18:0)						Cer (d18:1 20:0)						Cer (d18:1 22:0)						Cer (d18:1 24:1)						Cer (d18:1 24:0)
			1st Anal	2nd anal	average	Normalized			1st Anal	2nd anal	average	Normalized			1st Anal	2nd anal	average	Normalized			1st Anal	2nd anal	average	Normalized			1st Anal	2nd anal	average	Normalized			1st Anal	2nd anal	average	Normalized
		µg/µL	ratio	ratio	ratio	ratio/mg	AVG	Fold Change	ratio	ratio	ratio	ratio/mg	AVG	Fold Change	ratio	ratio	ratio	ratio/mg	AVG	Fold Change	ratio	ratio	ratio	ratio/mg	AVG	Fold Change	ratio	ratio	ratio	ratio/mg	AVG	Fold Change	ratio	ratio	ratio	ratio/mg	AVG	Fold Change
1-1	WT neurons	0.469	21.6	23.4	22.5	479.744	461.81	1	6.57	6.26	6.415	136.78	135.805	1	1.05	0.849	0.9495	20.2452	19.4022	1	0.989	0.862	0.9255	19.7335	18.2195	1	4.13	4.59	4.36	92.9638	99.0045	1	1.65	1.34	1.495	31.8763	25.2036	1
1-2	WT neurons	0.572	25.7	26.9	26.3	459.79		1	8.6	6.94	7.77	135.839		1	1.17	0.92	1.045	18.2692		1	1.13	0.936	1.033	18.0594		1	5.96	6.05	6.005	104.983		1	1.24	1.17	1.205	21.0664		1
1-3	WT neurons	0.536	21.7	26.1	23.9	445.896		1	7.07	7.38	7.225	134.795		1	0.911	1.2	1.0555	19.6922		1	0.864	0.944	0.904	16.8657		1	4.98	5.64	5.31	99.0672		1	1.13	1.3	1.215	22.6679		1
1-4	NPC1-null neurons	0.527	23.2	23.4	23.3	442.125	452.16	0.957375	7.76	6.57	7.165	135.958	143.461	1.00113	1.03	0.896	0.963	18.2732	19.7599	0.941813	1.06	0.963	1.0115	19.1935	17.8259	1.05346	5.71	6.03	5.87	111.385	108.585	1.12505	1.22	1.23	1.225	23.2448	19.0229	0.922282
1-5	NPC1-null neurons	0.689	34.3	35	34.65	502.903		1.08898	11.2	10.5	10.85	157.475		1.15957	1.55	1.33	1.44	20.8999		1.07719	1.37	1.18	1.275	18.5051		1.01567	7.27	8.38	7.825	113.57		1.14712	1.35	1.21	1.28	18.5776		0.737104
1-6	NPC1-null neurons	0.751	29.4	32.4	30.9	411.451		0.890954	10.6	9.97	10.285	136.951		1.00844	1.53	1.49	1.51	20.1065		1.0363	1.07	1.3	1.185	15.779		0.866047	6.94	8.2	7.57	100.799		1.01813	1.11	1.18	1.145	15.2463		0.604928
2-1	WT neurons	0.712	66.5	70	68.25	958.567	1115.85	1	18.2	15.7	16.95	238.062	259.203	1	1.98	1.95	1.965	27.5983	27.083	1	1.71	1.86	1.785	25.0702	26.5583	1	10.9	12	11.45	160.815	169.365	1	1.61	1.49	1.55	21.7697	23.6266	1
2-2	WT neurons	0.618	70.7	66	68.35	1105.99		1	18	14.3	16.15	261.327		1	1.84	1.49	1.665	26.9417		1	1.74	1.59	1.665	26.9417		1	11.2	10.6	10.9	176.375		1	1.47	1.23	1.35	21.8447		1
2-3	WT neurons	0.629	85	76.4	80.7	1282.99		1	20.1	14.9	17.5	278.219		1	1.89	1.47	1.68	26.7091		1	1.99	1.49	1.74	27.663		1	11.4	10.1	10.75	170.906		1	1.78	1.65	1.715	27.2655		1
2-4	NPC1-null neurons	0.442	38.7	38.7	38.7	875.566	1276.37	0.784664	9.1	8.47	8.785	198.756	252.155	0.766796	1.02	1.05	1.035	23.4163	28.7842	0.864611	0.974	1.14	1.057	23.914	25.5266	0.900435	5.68	6.38	6.03	136.425	140.97	0.805509	0.838	0.866	0.852	19.276	34.418	0.815861
2-5	NPC1-null neurons	0.295	49.7	46.1	47.9	1623.73		1.45515	9.1	8.4	8.75	296.61		1.14432	1.11	0.832	0.971	32.9153		1.21535	0.864	0.84	0.852	28.8814		1.08747	4.46	4.84	4.65	157.627		0.930693	1.36	1.68	1.52	51.5254		2.18082
2-6	NPC1-null neurons	0.473	63.3	62.5	62.9	1329.81		1.19175	11.5	13.2	12.35	261.099		1.00732	1.31	1.53	1.42	30.0211		1.10848	1.17	1.08	1.125	23.7844		0.895552	5.81	6.38	6.095	128.858		0.76083	1.38	1.69	1.535	32.4524		1.37355
3-1	WT neurons	1.15	42.2	46.8	44.5	386.957	317.572	1	13.4	13	13.2	114.783	101.167	1	1.13	1.23	1.18	10.2609	8.73618	1	1.26	1.34	1.3	11.3043	10.3222	1	6.43	7.43	6.93	60.2609	49.3345	1	1.32	1.52	1.42	12.3478	11.7394	1
3-2	WT neurons	1.471	39.7	44.3	42	285.52		1	12.7	13	12.85	87.3555		1	0.987	1.16	1.0735	7.29776		1	1.2	1.59	1.395	9.48334		1	5.4	6.18	5.79	39.361		1	1.58	1.59	1.585	10.775		1
3-3	WT neurons	1.174	33.6	32.2	32.9	280.239		1	12.1	11.7	11.9	101.363		1	1.12	0.911	1.0155	8.64991		1	1.12	1.27	1.195	10.1789		1	5.76	5.6	5.68	48.3816		1	1.48	1.36	1.42	12.0954		1
3-4	NPC1-null neurons	1.328	29.4	37.5	33.45	251.883	329.865	0.793152	9.91	11.4	10.655	80.2334	96.685	0.793079	1.12	1.35	1.235	9.2997	10.5188	1.0645	0.96	1.22	1.09	8.20783	10.2451	0.795164	5.94	7.67	6.805	51.2425	56.4647	1.03867	1.18	1.31	1.245	9.375	10.5322	0.798593
3-5	NPC1-null neurons	1.365	51.2	44.3	47.75	349.817		1.10154	14.2	11.8	13	95.2381		0.941395	1.3	1.35	1.325	9.70696		1.11112	1.52	1.38	1.45	10.6227		1.02911	7.42	7.15	7.285	53.37		1.0818	1.4	1.56	1.48	10.8425		0.923598
3-6	NPC1-null neurons	1.008	42.3	35.9	39.1	387.897		1.22145	12.6	10.5	11.55	114.583		1.13262	1.3	1.23	1.265	12.5496		1.43651	1.33	1.07	1.2	11.9048		1.15332	7.11	5.95	6.53	64.7817		1.31311	1.32	0.974	1.147	11.379		0.969297
																ceramides
			cer: ceramide

## Sheet: SM 
Samples	Genotype	Protein		SM(d18:1 16:0)						SM (d18:1 18:0)						SM (d18:1 20:0)						SM (d18:1 22:0)						SM (d18:1 24:1)						SM (d18:1 24:0)
			1st Anal	2nd anal	average	Normalized			1st Anal	2nd anal	average	Normalized			1st Anal	2nd anal	average	Normalized			1st Anal	2nd anal	average	Normalized			1st Anal	2nd anal	average	Normalized			1st Anal	2nd anal	average	Normalized
		µg/µL	ratio	ratio	ratio	ratio/mg	AVG	Fold Change	ratio	ratio	ratio	ratio/mg	AVG	Fold Change	ratio	ratio	ratio	ratio/mg	AVG	Fold Change	ratio	ratio	ratio	ratio/mg	AVG	Fold Change	ratio	ratio	ratio	ratio/mg	AVG	Fold Change	ratio	ratio	ratio	ratio/mg	AVG	Fold Change
1-1	WT neurons	0.469	3.2	2.89	3.045	64.9254	68.6385	1	0.433	0.512	0.4725	10.0746	10.5693	1	5.11	5.46	5.285	112.687	105.152	1	4.36	5.07	4.715	100.533	90.7097	1	1.47	1.5	1.485	31.6631	30.6153	1	0.375	0.426	0.4005	8.53945	8.95273	1
1-2	WT neurons	0.572	3.8	3.92	3.86	67.4825		1	0.547	0.675	0.611	10.6818		1	5.53	5.96	5.745	100.437		1	4.53	5.24	4.885	85.4021		1	1.66	1.81	1.735	30.3322		1	0.532	0.568	0.55	9.61538		1
1-3	WT neurons	0.536	3.88	4	3.94	73.5075		1	0.516	0.658	0.587	10.9515		1	5.25	5.72	5.485	102.332		1	4.21	5.03	4.62	86.194		1	1.47	1.73	1.6	29.8507		1	0.439	0.494	0.4665	8.70336		1
1-4	NPC1-null neurons	0.527	3.71	3.69	3.7	70.2087	62.1909	1.02288	0.524	0.64	0.582	11.0436	10.2675	1.04488	5.38	6.02	5.7	108.159	88.2918	1.0286	4.8	5.5	5.15	97.723	79.3754	1.07732	1.57	1.8	1.685	31.9734	25.2156	1.04436	0.355	0.489	0.422	8.00759	6.76852	0.89443
1-5	NPC1-null neurons	0.689	4.23	3.97	4.1	59.5065		0.866956	0.717	0.703	0.71	10.3048		0.974973	6.13	6.08	6.105	88.6067		0.842654	5.18	5.25	5.215	75.6894		0.834413	1.62	1.6	1.61	23.3672		0.763251	0.516	0.397	0.4565	6.62554		0.740059
1-6	NPC1-null neurons	0.751	4.49	4.05	4.27	56.8575		0.828363	0.68	0.74	0.71	9.45406		0.894482	4.93	5.3	5.115	68.1092		0.647722	4.71	5.01	4.86	64.7137		0.713415	1.52	1.53	1.525	20.3063		0.663271	0.458	0.394	0.426	5.67244		0.633599
2-1	WT neurons	0.712	4.82	4.9	4.86	68.2584	69.313	1	0.714	0.685	0.6995	9.82444	9.09823	1	4.15	4.29	4.22	59.2697	62.4356	1	4.18	4.46	4.32	60.6742	66.9676	1	1.79	2	1.895	26.6152	27.29	1	0.419	0.55	0.4845	6.80478	6.34529	1
2-2	WT neurons	0.618	4.56	3.97	4.265	69.0129		1	0.585	0.525	0.555	8.98058		1	3.96	3.74	3.85	62.2977		1	4.45	4.02	4.235	68.5275		1	1.79	1.64	1.715	27.7508		1	0.358	0.41	0.384	6.21359		1
2-3	WT neurons	0.629	4.4	4.49	4.445	70.6677		1	0.514	0.554	0.534	8.48967		1	3.9	4.37	4.135	65.7393		1	4.32	4.7	4.51	71.7011		1	1.61	1.85	1.73	27.504		1	0.385	0.372	0.3785	6.01749		1
2-4	NPC1-null neurons	0.442	2.77	3.15	2.96	66.9683	73.5368	0.966172	0.374	0.414	0.394	8.91403	8.94689	0.979754	2.39	2.48	2.435	55.0905	57.1479	0.882358	2.66	2.97	2.815	63.6878	72.3782	0.951024	1.05	1.18	1.115	25.2262	26.6055	0.924377	0.261	0.269	0.265	5.99548	5.53387	0.944871
2-5	NPC1-null neurons	0.295	2.29	2.59	2.44	82.7119		1.19331	0.297	0.311	0.304	10.3051		1.13265	1.87	1.97	1.92	65.0847		1.04243	2.58	2.75	2.665	90.339		1.349	0.984	0.977	0.9805	33.2373		1.21793	0.21	0.185	0.1975	6.69492		1.0551
2-6	NPC1-null neurons	0.473	3.39	3.32	3.355	70.9302		1.02333	0.369	0.352	0.3605	7.62156		0.837698	2.48	2.37	2.425	51.2685		0.821143	2.92	3.05	2.985	63.1078		0.942364	1	1.02	1.01	21.3531		0.782451	0.182	0.188	0.185	3.91121		0.616395
3-1	WT neurons	1.15	3.92	4.41	4.165	36.2174	35.9199	1	0.639	0.735	0.687	5.97391	5.75085	1	7.76	8.11	7.935	69	71.9498	1	7.35	8.28	7.815	67.9565	66.7652	1	2.17	2.42	2.295	19.9565	19.809	1	0.65	0.664	0.657	5.71304	5.3321	1
3-2	WT neurons	1.471	4.53	4.84	4.685	31.8491		1	0.675	0.785	0.73	4.96261		1	10.3	10.6	10.45	71.0401		1	8.74	9.52	9.13	62.0666		1	2.65	2.76	2.705	18.3889		1	0.659	0.651	0.655	4.45275		1
3-3	WT neurons	1.174	4.68	4.64	4.66	39.6934		1	0.71	0.773	0.7415	6.31601		1	9.05	8.75	8.9	75.8092		1	8.11	8.39	8.25	70.2726		1	2.51	2.44	2.475	21.0818		1	0.632	0.737	0.6845	5.83049		1
3-4	NPC1-null neurons	1.328	5.01	5.26	5.135	38.6672	41.0835	1.07648	0.773	0.839	0.806	6.06928	6.24178	1.05537	7.44	7.79	7.615	57.3419	60.6621	0.796971	7.47	7.73	7.6	57.2289	58.6334	0.857166	2.11	2.27	2.19	16.491	16.4209	0.832497	0.582	0.661	0.6215	4.67997	4.50304	0.877698
3-5	NPC1-null neurons	1.365	5.08	5.58	5.33	39.0476		1.08707	0.771	0.879	0.825	6.04396		1.05097	8.46	8.37	8.415	61.6484		0.856825	7.08	8.16	7.62	55.8242		0.836126	1.97	2.21	2.09	15.3114		0.772948	0.582	0.592	0.587	4.30037		0.806506
3-6	NPC1-null neurons	1.008	4.89	4.29	4.59	45.5357		1.2677	0.702	0.631	0.6665	6.6121		1.14976	6.23	6.47	6.35	62.996		0.875556	5.88	6.79	6.335	62.8472		0.941317	1.77	1.75	1.76	17.4603		0.881431	0.473	0.44	0.4565	4.52877		0.849341
			SM: sphingmyelin

## Sheet: MHC
Samples	Genotype	Protein		MHC (d18:1 16:0)						MHC (d18:1 18:0)						MHC (d18:1 20:0)						MHC (d18:1 22:0)						MHC (d18:1 24:1)						MHC (d18:1 24:0)
			1st Anal	2nd anal	average	Normalized			1st Anal	2nd anal	average	Normalized			1st Anal	2nd anal	average	Normalized			1st Anal	2nd anal	average	Normalized			1st Anal	2nd anal	average	Normalized			1st Anal	2nd anal	average	Normalized
		µg/µL	ratio	ratio	ratio	ratio/mg	AVG	Fold Change	ratio	ratio	ratio	ratio/mg	AVG	Fold Change	ratio	ratio	ratio	ratio/mg	AVG	Fold Change	ratio	ratio	ratio	ratio/mg	AVG	Fold Change	ratio	ratio	ratio	ratio/mg	AVG	Fold Change	ratio	ratio	ratio	ratio/mg	AVG	Fold Change
1-1	WT neurons	0.469	0.12	0.109	0.1145	2.44136	2.43812	1	0.147	0.14	0.1435	3.0597	3.46223	1	0.0199	0.0178	0.01885	0.401919	0.431074	1	0.0212	0.0196	0.0204	0.434968	0.492396	1	0.0287	0.0245	0.0266	0.567164	0.639591	1	0.00894	0.00903	0.008985	0.191578	0.158191	1
1-2	WT neurons	0.572	0.134	0.13	0.132	2.30769		1	0.19	0.2	0.195	3.40909		1	0.0237	0.0248	0.02425	0.423951		1	0.0278	0.0274	0.0276	0.482517		1	0.038	0.0368	0.0374	0.653846		1	0.00801	0.00904	0.008525	0.149038		1
1-3	WT neurons	0.536	0.142	0.133	0.1375	2.5653		1	0.21	0.21	0.21	3.91791		1	0.0261	0.024	0.02505	0.467351		1	0.0284	0.0316	0.03	0.559701		1	0.0377	0.0371	0.0374	0.697761		1	0.00722	0.00714	0.00718	0.133955		1
1-4	NPC1-null neurons	0.527	0.133	0.129	0.131	2.48577	2.10284	1.01954	0.207	0.203	0.205	3.88994	3.32162	1.12354	0.0243	0.0237	0.024	0.455408	0.455931	1.05645	0.0275	0.0318	0.02965	0.562619	0.471798	1.14261	0.0369	0.0359	0.0364	0.690702	0.586319	1.07991	0.00986	0.00873	0.009295	0.176376	0.141903	1.11496
1-5	NPC1-null neurons	0.689	0.158	0.144	0.151	2.19158		0.898882	0.246	0.248	0.247	3.58491		1.03543	0.0326	0.0323	0.03245	0.470972		1.09256	0.032	0.0312	0.0316	0.458636		0.931437	0.0428	0.0389	0.04085	0.592888		0.926981	0.00885	0.00993	0.00939	0.136284		0.861521
1-6	NPC1-null neurons	0.751	0.125	0.12	0.1225	1.63116		0.669023	0.188	0.186	0.187	2.49001		0.719193	0.035	0.0313	0.03315	0.441411		1.02398	0.0303	0.0289	0.0296	0.394141		0.800456	0.0359	0.0355	0.0357	0.475366		0.743235	0.00825	0.00873	0.00849	0.113049		0.71464
2-1	WT neurons	0.712	0.209	0.196	0.2025	2.8441	3.22861	1	0.226	0.241	0.2335	3.27949	3.19451	1	0.0312	0.0303	0.03075	0.431882	0.408403	1	0.038	0.0375	0.03775	0.530197	0.537688	1	0.0427	0.0415	0.0421	0.591292	0.573392	1	0.0121	0.01	0.01105	0.155197	0.167595	1
2-2	WT neurons	0.618	0.221	0.211	0.216	3.49515		1	0.195	0.201	0.198	3.20388		1	0.0257	0.0249	0.0253	0.409385		1	0.0351	0.0337	0.0344	0.556634		1	0.0373	0.0365	0.0369	0.597087		1	0.0127	0.0107	0.0117	0.18932		1
2-3	WT neurons	0.629	0.209	0.212	0.2105	3.34658		1	0.196	0.194	0.195	3.10016		1	0.0245	0.0238	0.02415	0.383943		1	0.0337	0.0325	0.0331	0.526232		1	0.0325	0.0344	0.03345	0.531797		1	0.01	0.00991	0.009955	0.158267		1
2-4	NPC1-null neurons	0.442	0.161	0.163	0.162	3.66516	3.67599	1.13521	0.154	0.165	0.1595	3.6086	3.36317	1.12962	0.0221	0.0218	0.02195	0.496606	0.414772	1.21597	0.0289	0.0272	0.02805	0.634615	0.485184	1.18027	0.0301	0.0337	0.0319	0.721719	0.555286	1.25868	0.00809	0.00723	0.00766	0.173303	0.1366	1.03406
2-5	NPC1-null neurons	0.295	0.111	0.102	0.1065	3.61017		1.11818	0.0939	0.0995	0.0967	3.27797		1.02612	0.011	0.0106	0.0108	0.366102		0.896422	0.0121	0.0117	0.0119	0.40339		0.750231	0.0134	0.0148	0.0141	0.477966		0.833577	0.00371	0.00299	0.00335	0.113559		0.677583
2-6	NPC1-null neurons	0.473	0.182	0.173	0.1775	3.75264		1.16231	0.148	0.155	0.1515	3.20296		1.00264	0.0182	0.0179	0.01805	0.381607		0.934387	0.0196	0.0199	0.01975	0.417548		0.776562	0.0222	0.0219	0.02205	0.466173		0.81301	0.00639	0.00524	0.005815	0.122939		0.733548
3-1	WT neurons	1.15	0.177	0.174	0.1755	1.52609	1.47919	1	0.481	0.494	0.4875	4.23913	4.18185	1	0.0336	0.0349	0.03425	0.297826	0.279978	1	0.0522	0.0501	0.05115	0.444783	0.398139	1	0.0419	0.0485	0.0452	0.393043	0.373296	1	0.0165	0.0154	0.01595	0.138696	0.133216	1
3-2	WT neurons	1.471	0.206	0.207	0.2065	1.40381		1	0.535	0.543	0.539	3.66417		1	0.034	0.0359	0.03495	0.237593		1	0.0513	0.0462	0.04875	0.331407		1	0.0479	0.0449	0.0464	0.315432		1	0.0181	0.0177	0.0179	0.121686		1
3-3	WT neurons	1.174	0.17	0.184	0.177	1.50767		1	0.533	0.557	0.545	4.64225		1	0.0323	0.0392	0.03575	0.304514		1	0.048	0.0502	0.0491	0.418228		1	0.0476	0.049	0.0483	0.411414		1	0.0158	0.0169	0.01635	0.139267		1
3-4	NPC1-null neurons	1.328	0.187	0.174	0.1805	1.35919	1.44362	0.918874	0.457	0.463	0.46	3.46386	3.50843	0.828307	0.0447	0.0451	0.0449	0.338102	0.332802	1.2076	0.0652	0.0605	0.06285	0.473268	0.45869	1.1887	0.0562	0.06	0.0581	0.4375	0.43474	1.17199	0.0153	0.016	0.01565	0.117846	0.125543	0.884624
3-5	NPC1-null neurons	1.365	0.191	0.191	0.191	1.39927		0.945971	0.435	0.446	0.4405	3.22711		0.771693	0.0412	0.044	0.0426	0.312088		1.11469	0.0522	0.0579	0.05505	0.403297		1.01295	0.0563	0.0537	0.055	0.40293		1.07938	0.0159	0.0148	0.01535	0.112454		0.844147
3-6	NPC1-null neurons	1.008	0.159	0.158	0.1585	1.57242		1.06303	0.386	0.387	0.3865	3.83433		0.916897	0.0338	0.0364	0.0351	0.348214		1.24372	0.0515	0.0492	0.05035	0.499504		1.2546	0.0453	0.0482	0.04675	0.46379		1.24242	0.0142	0.0153	0.01475	0.146329		1.09843
			MHC: monohexosylceramide

## Sheet: DHC 
Samples	Genotype	Protein		DHC(d18:1 16:0)						DHC (d18:1 18:0)						DHC (d18:1 20:0)						DHC (d18:1 22:0)						DHC (d18:1 24:1)						DHC (d18:1 24:0)
			1st Anal	2nd anal	average	Normalized			1st Anal	2nd anal	average	Normalized			1st Anal	2nd anal	average	Normalized			1st Anal	2nd anal	average	Normalized			1st Anal	2nd anal	average	Normalized			1st Anal	2nd anal	average	Normalized
		µg/µL	ratio	ratio	ratio	ratio/mg	AVG	Fold Change	ratio	ratio	ratio	ratio/mg	AVG	Fold Change	ratio	ratio	ratio	ratio/mg	AVG	Fold Change	ratio	ratio	ratio	ratio/mg	AVG	Fold Change	ratio	ratio	ratio	ratio/mg	AVG	Fold Change	ratio	ratio	ratio	ratio/mg	AVG	Fold Change
1-1	WT neurons	0.469	0.15	0.143	0.1465	3.12367	3.2867	1	0.0464	0.0451	0.04575	0.97548	1.0374	1	0.0271	0.0325	0.0298	0.635394	0.626203	1	0.031	0.0344	0.0327	0.697228	0.645512	1	0.0593	0.0685	0.0639	1.36247	1.45448	1	0.0118	0.00965	0.010725	0.228678	0.263143	1
1-2	WT neurons	0.572	0.187	0.192	0.1895	3.31294		1	0.0534	0.0601	0.05675	0.992133		1	0.0327	0.0297	0.0312	0.545455		1	0.0328	0.0299	0.03135	0.548077		1	0.0823	0.0797	0.081	1.41608		1	0.0133	0.0151	0.0142	0.248252		1
1-3	WT neurons	0.536	0.179	0.188	0.1835	3.42351		1	0.0587	0.064	0.06135	1.14459		1	0.0387	0.0361	0.0374	0.697761		1	0.0376	0.0365	0.03705	0.691231		1	0.087	0.0829	0.08495	1.58489		1	0.0138	0.0197	0.01675	0.3125		1
1-4	NPC1-null neurons	0.527	0.183	0.181	0.182	3.45351	3.10042	1.05075	0.0602	0.0638	0.062	1.17647	1.27622	1.13406	0.037	0.0336	0.0353	0.669829	0.689183	1.06967	0.0409	0.0416	0.04125	0.782732	0.674093	1.21258	0.0871	0.0894	0.08825	1.67457	1.48917	1.15132	0.0186	0.0159	0.01725	0.327324	0.212439	1.2439
1-5	NPC1-null neurons	0.689	0.215	0.211	0.213	3.09144		0.940589	0.0953	0.0987	0.097	1.40784		1.35708	0.0483	0.0488	0.04855	0.704644		1.12526	0.047	0.0439	0.04545	0.659652		1.0219	0.103	0.107	0.105	1.52395		1.04776	0.0124	0.0105	0.01145	0.166183		0.63153
1-6	NPC1-null neurons	0.751	0.213	0.201	0.207	2.75632		0.838629	0.0918	0.0951	0.09345	1.24434		1.19948	0.0536	0.0505	0.05205	0.693076		1.10679	0.0452	0.0419	0.04355	0.579893		0.898346	0.097	0.0936	0.0953	1.26897		0.872458	0.0107	0.0109	0.0108	0.143808		0.546502
2-1	WT neurons	0.712	0.371	0.373	0.372	5.22472	5.35879	1	0.0901	0.1	0.09505	1.33497	1.3449	1	0.0661	0.064	0.06505	0.913624	0.88058	1	0.059	0.056	0.0575	0.807584	0.766104	1	0.14	0.139	0.1395	1.95927	1.8406	1	0.0179	0.0485	0.0332	0.466292	0.326115	1
2-2	WT neurons	0.618	0.333	0.349	0.341	5.5178		1	0.0899	0.0858	0.08785	1.42152		1	0.0562	0.056	0.0561	0.907767		1	0.0477	0.0497	0.0487	0.788026		1	0.112	0.122	0.117	1.8932		1	0.015	0.014	0.0145	0.234628		1
2-3	WT neurons	0.629	0.338	0.333	0.3355	5.33386		1	0.0795	0.0813	0.0804	1.27822		1	0.0523	0.0509	0.0516	0.82035		1	0.0417	0.0467	0.0442	0.702703		1	0.101	0.109	0.105	1.66932		1	0.0185	0.0164	0.01745	0.277424		1
2-4	NPC1-null neurons	0.442	0.323	0.313	0.318	7.19457	6.8921	1.34257	0.0855	0.0918	0.08865	2.00566	1.76905	1.4913	0.0555	0.0541	0.0548	1.23982	1.0523	1.40796	0.0474	0.0436	0.0455	1.02941	0.793155	1.3437	0.111	0.107	0.109	2.46606	2.01657	1.33982	0.0144	0.00916	0.01178	0.266516	0.227388	0.817245
2-5	NPC1-null neurons	0.295	0.204	0.201	0.2025	6.86441		1.28096	0.0504	0.0504	0.0504	1.70847		1.27033	0.0295	0.0286	0.02905	0.984746		1.11829	0.02	0.0198	0.0199	0.674576		0.880528	0.0546	0.0553	0.05495	1.86271		1.01202	0.00507	0.00862	0.006845	0.232034		0.71151
2-6	NPC1-null neurons	0.473	0.318	0.308	0.313	6.61734		1.23486	0.0707	0.08	0.07535	1.59302		1.18449	0.0451	0.0431	0.0441	0.932347		1.05879	0.0332	0.0307	0.03195	0.675476		0.881702	0.0819	0.0809	0.0814	1.72093		0.934985	0.00865	0.00872	0.008685	0.183615		0.563039
3-1	WT neurons	1.15	0.242	0.255	0.2485	2.16087	1.93335	1	0.0814	0.0732	0.0773	0.672174	0.55802	1	0.026	0.0297	0.02785	0.242174	0.209581	1	0.0419	0.0477	0.0448	0.389565	0.357276	1	0.0905	0.107	0.09875	0.858696	0.734213	1	0.0219	0.0415	0.0317	0.275652	0.160678	1
3-2	WT neurons	1.471	0.248	0.235	0.2415	1.64174		1	0.0658	0.0588	0.0623	0.423521		1	0.0272	0.022	0.0246	0.167233		1	0.0451	0.0416	0.04335	0.294697		1	0.0882	0.0809	0.08455	0.574779		1	0.0186	0.0138	0.0162	0.110129		1
3-3	WT neurons	1.174	0.225	0.244	0.2345	1.99744		1	0.0693	0.0665	0.0679	0.578365		1	0.0239	0.0276	0.02575	0.219336		1	0.0507	0.0403	0.0455	0.387564		1	0.0912	0.0894	0.0903	0.769165		1	0.0114	0.0112	0.0113	0.0962521		1
3-4	NPC1-null neurons	1.328	0.246	0.242	0.244	1.83735	1.97043	0.950344	0.0968	0.104	0.1004	0.756024	0.772015	1.35483	0.0486	0.0449	0.04675	0.352033	0.316591	1.6797	0.0529	0.0483	0.0506	0.381024	0.386847	1.06647	0.113	0.114	0.1135	0.854669	0.808994	1.16406	0.016	0.038	0.027	0.203313	0.200603	1.26535
3-5	NPC1-null neurons	1.365	0.264	0.251	0.2575	1.88645		0.975739	0.0868	0.0887	0.08775	0.642857		1.15203	0.0341	0.037	0.03555	0.26044		1.24267	0.0508	0.0488	0.0498	0.364835		1.02116	0.0884	0.0933	0.09085	0.665568		0.906505	0.00786	0.0167	0.01228	0.0899634		0.559899
3-6	NPC1-null neurons	1.008	0.219	0.222	0.2205	2.1875		1.13145	0.0858	0.0991	0.09245	0.917163		1.6436	0.033	0.035	0.034	0.337302		1.60941	0.0384	0.0452	0.0418	0.414683		1.16068	0.0862	0.0966	0.0914	0.906746		1.23499	0.0222	0.04	0.0311	0.308532		1.92019
			DHC: dihexosylceramide

## Sheet: GB3
Samples	Genotype	Protein		GB3 (d18:1 16:0)						GB3 (d18:1 18:0)						GB3 (d18:1 20:0)						GB3 (d18:1 22:0)						GB3 (d18:1 24:1)						GB3 (d18:1 24:0)
			1st Anal	2nd anal	average	Normalized			1st Anal	2nd anal	average	Normalized			1st Anal	2nd anal	average	Normalized			1st Anal	2nd anal	average	Normalized			1st Anal	2nd anal	average	Normalized			1st Anal	2nd anal	average	Normalized
		µg/µL	ratio	ratio	ratio	ratio/mg	AVG	Fold Change	ratio	ratio	ratio	ratio/mg	AVG	Fold Change	ratio	ratio	ratio	ratio/mg	AVG	Fold Change	ratio	ratio	ratio	ratio/mg	AVG	Fold Change	ratio	ratio	ratio	ratio/mg	AVG	Fold Change	ratio	ratio	ratio	ratio/mg	AVG	Fold Change
1-1	WT neurons	0.469	1.12	0.906	1.013	21.5991	20.8646	1	0.487	0.642	0.5645	12.0362	13.7763	1	0.134	0.228	0.181	3.85928	4.54926	1	0.0824	0.151	0.1167	2.48827	2.96786	1	0.212	0.35	0.281	5.99147	7.08076	1	0.00804	0.0103	0.00917	0.195522	0.312971	1
1-2	WT neurons	0.572	1.13	1.18	1.155	20.1923		1	0.765	0.853	0.809	14.1434		1	0.241	0.294	0.2675	4.67657		1	0.146	0.208	0.177	3.09441		1	0.348	0.48	0.414	7.23776		1	0.023	0.0105	0.01675	0.292832		1
1-3	WT neurons	0.536	1.16	1.07	1.115	20.8022		1	0.802	0.822	0.812	15.1493		1	0.262	0.286	0.274	5.11194		1	0.159	0.197	0.178	3.3209		1	0.408	0.451	0.4295	8.01306		1	0.0257	0.0226	0.02415	0.45056		1
1-4	NPC1-null neurons	0.527	0.961	1.03	0.9955	18.8899	16.2304	0.90536	0.696	0.798	0.747	14.1746	14.0668	1.02891	0.241	0.262	0.2515	4.7723	4.56227	1.04903	0.116	0.184	0.15	2.8463	2.39654	0.959042	0.38	0.451	0.4155	7.88425	6.70247	1.11347	0.0271	0.0206	0.02385	0.452562	0.336716	1.44602
1-5	NPC1-null neurons	0.689	1.16	1.02	1.09	15.82		0.758225	1.02	1.03	1.025	14.8766		1.07987	0.311	0.322	0.3165	4.59361		1.00975	0.117	0.176	0.1465	2.12627		0.716433	0.414	0.463	0.4385	6.3643		0.898815	0.0211	0.0239	0.0225	0.32656		1.04342
1-6	NPC1-null neurons	0.751	1.07	1.03	1.05	13.9814		0.670101	0.965	1.01	0.9875	13.1491		0.954476	0.318	0.331	0.3245	4.32091		0.949803	0.153	0.18	0.1665	2.21704		0.747018	0.434	0.446	0.44	5.85885		0.827433	0.0135	0.0212	0.01735	0.231025		0.738167
2-1	WT neurons	0.712	1.35	1.3	1.325	18.6096	22.8012	1	0.835	0.89	0.8625	12.1138	13.1463	1	0.315	0.342	0.3285	4.61376	5.15367	1	0.177	0.212	0.1945	2.73174	2.93248	1	0.474	0.516	0.495	6.95225	7.58881	1	0.0189	0.0851	0.052	0.730337	0.432436	1
2-2	WT neurons	0.618	1.52	1.52	1.52	24.5955		1	0.857	0.857	0.857	13.8673		1	0.351	0.356	0.3535	5.72006		1	0.182	0.215	0.1985	3.21197		1	0.494	0.541	0.5175	8.37379		1	0.0185	0.0166	0.01755	0.283981		1
2-3	WT neurons	0.629	1.57	1.6	1.585	25.1987		1	0.811	0.882	0.8465	13.4579		1	0.313	0.332	0.3225	5.12719		1	0.169	0.19	0.1795	2.85374		1	0.445	0.491	0.468	7.44038		1	0.0172	0.0184	0.0178	0.282989		1
2-4	NPC1-null neurons	0.442	1.05	1.02	1.035	23.4163	23.2669	1.02697	0.718	0.702	0.71	16.0633	14.733	1.22189	0.266	0.24	0.253	5.72398	4.99991	1.11066	0.124	0.134	0.129	2.91855	2.42009	0.995249	0.336	0.37	0.353	7.98643	6.68828	1.0524	0.0165	0.0122	0.01435	0.324661	0.239807	0.750772
2-5	NPC1-null neurons	0.295	0.709	0.693	0.701	23.7627		1.04217	0.415	0.418	0.4165	14.1186		1.07396	0.129	0.132	0.1305	4.42373		0.858365	0.0552	0.065	0.0601	2.03729		0.694731	0.175	0.184	0.1795	6.08475		0.801806	0.00477	0.0048	0.004785	0.162203		0.375093
2-6	NPC1-null neurons	0.473	1.09	1.05	1.07	22.6216		0.99212	0.672	0.654	0.663	14.0169		1.06622	0.227	0.232	0.2295	4.85201		0.941466	0.103	0.115	0.109	2.30444		0.785832	0.281	0.286	0.2835	5.99366		0.789803	0.0114	0.0106	0.011	0.232558		0.537787
3-1	WT neurons	1.15	1.43	1.37	1.4	12.1739	11.1567	1	0.971	1.06	1.0155	8.83043	7.88473	1	0.222	0.225	0.2235	1.94348	1.72759	1	0.172	0.171	0.1715	1.4913	1.31596	1	0.393	0.424	0.4085	3.55217	3.11395	1	0.0389	0.0255	0.0322	0.28	0.221693	1
3-2	WT neurons	1.471	1.52	1.45	1.485	10.0952		1	0.997	0.991	0.994	6.75731		1	0.207	0.221	0.214	1.45479		1	0.156	0.157	0.1565	1.0639		1	0.361	0.365	0.363	2.46771		1	0.0283	0.0261	0.0272	0.184908		1
3-3	WT neurons	1.174	1.34	1.29	1.315	11.201		1	0.955	0.939	0.947	8.06644		1	0.211	0.208	0.2095	1.7845		1	0.164	0.163	0.1635	1.39267		1	0.377	0.403	0.39	3.32198		1	0.0341	0.0129	0.0235	0.20017		1
3-4	NPC1-null neurons	1.328	1.02	1.04	1.03	7.75602	8.44106	0.69519	0.916	0.927	0.9215	6.93901	7.20609	0.880057	0.242	0.267	0.2545	1.91642	1.87242	1.1093	0.149	0.181	0.165	1.24247	1.21569	0.944154	0.378	0.455	0.4165	3.1363	3.01913	1.00717	0.0232	0.0247	0.02395	0.180346	0.154985	0.813497
3-5	NPC1-null neurons	1.365	1.13	1.12	1.125	8.24176		0.738727	0.911	0.923	0.917	6.71795		0.85202	0.22	0.227	0.2235	1.63736		0.947773	0.138	0.142	0.14	1.02564		0.779386	0.344	0.376	0.36	2.63736		0.84695	0.0171	0.0174	0.01725	0.126374		0.570039
3-6	NPC1-null neurons	1.008	0.963	0.917	0.94	9.3254		0.835856	0.803	0.802	0.8025	7.96131		1.00971	0.195	0.221	0.208	2.06349		1.19443	0.129	0.149	0.139	1.37897		1.04788	0.313	0.349	0.331	3.28373		1.05452	0.018	0.0139	0.01595	0.158234		0.713754
			GB3: trihexosylceramide

## Sheet: GM1GM2
Samples	Genotype	Protein		GM1 (d18:1 16:0)						GM1 (d18:1 18:0)						GBM1(d18:1 24:1)						GM2 (d18:1 16:0)						GM2 (d18:1 18:0)
			1st Anal	2nd anal	average	Normalized			1st Anal	2nd anal	average	Normalized			1st Anal	2nd anal	average	Normalized			1st Anal	2nd anal	average	Normalized			1st Anal	2nd anal	average	Normalized
		µg/µL	ratio	ratio	ratio	ratio/mg	AVG	Fold Change	ratio	ratio	ratio	ratio/mg	AVG	Fold Change	ratio	ratio	ratio	ratio/mg	AVG	Fold Change	ratio	ratio	ratio	ratio/mg	AVG	Fold Change	ratio	ratio	ratio	ratio/mg	AVG	Fold Change
1-1	WT neurons	0.469	0.251	0.261	0.256	5.45842	6.22018	1	0.209	0.148	0.1785	3.80597	4.39527	1	0.0984	0.172	0.1352	2.88273	2.54869	1	0.137	0.223	0.18	3.83795	4.95795	1	0.111	0.106	0.1085	2.31343	3.2766	1
1-2	WT neurons	0.572	0.479	0.343	0.411	7.18531		1	0.299	0.233	0.266	4.65035		1	0.172	0.104	0.138	2.41259		1	0.272	0.331	0.3015	5.27098		1	0.194	0.223	0.2085	3.6451		1
1-3	WT neurons	0.536	0.334	0.311	0.3225	6.01679		1	0.281	0.226	0.2535	4.72948		1	0.132	0.12	0.126	2.35075		1	0.281	0.337	0.309	5.76493		1	0.192	0.223	0.2075	3.87127		1
1-4	NPC1-null neurons	0.527	0.393	0.324	0.3585	6.80266	6.0021	1.09364	0.279	0.235	0.257	4.87666	4.13607	1.10953	0.219	0.137	0.178	3.37761	2.8619	1.32523	0.272	0.268	0.27	5.12334	6.77809	1.03336	0.188	0.194	0.191	3.62429	4.23288	1.10611
1-5	NPC1-null neurons	0.689	0.491	0.329	0.41	5.95065		0.95667	0.386	0.239	0.3125	4.53556		1.03192	0.215	0.199	0.207	3.00435		1.17878	0.664	0.566	0.615	8.92598		1.80034	0.376	0.346	0.361	5.23948		1.59906
1-6	NPC1-null neurons	0.751	0.437	0.352	0.3945	5.253		0.844509	0.258	0.192	0.225	2.99601		0.681644	0.188	0.143	0.1655	2.20373		0.864652	0.504	0.44	0.472	6.28495		1.26765	0.326	0.25	0.288	3.83489		1.17039
2-1	WT neurons	0.712	0.68	0.598	0.639	8.97472	9.80465	1	0.38	0.427	0.4035	5.66713	5.10225	1	0.369	0.277	0.323	4.53652	4.61574	1	1.35	1.18	1.265	17.7669	18.1624	1	0.603	0.595	0.599	8.41292	8.28294	1
2-2	WT neurons	0.618	0.613	0.525	0.569	9.20712		1	0.308	0.235	0.2715	4.3932		1	0.281	0.297	0.289	4.67638		1	1.11	0.992	1.051	17.0065		1	0.614	0.433	0.5235	8.47087		1
2-3	WT neurons	0.629	0.726	0.687	0.7065	11.2321		1	0.281	0.379	0.33	5.24642		1	0.253	0.33	0.2915	4.63434		1	1.26	1.22	1.24	19.7138		1	0.524	0.478	0.501	7.96502		1
2-4	NPC1-null neurons	0.442	0.405	0.358	0.3815	8.63122	8.53503	0.880319	0.181	0.191	0.186	4.20814	4.02836	0.824762	0.2	0.206	0.203	4.59276	4.1638	0.995021	0.835	0.838	0.8365	18.9253	19.0984	1.04201	0.311	0.345	0.328	7.42081	7.42607	0.895916
2-5	NPC1-null neurons	0.295	0.24	0.27	0.255	8.64407		0.881629	0.097	0.127	0.112	3.79661		0.744105	0.129	0.11	0.1195	4.05085		0.877615	0.602	0.513	0.5575	18.8983		1.04052	0.249	0.196	0.2225	7.54237		0.910591
2-6	NPC1-null neurons	0.473	0.372	0.416	0.394	8.32981		0.849577	0.198	0.188	0.193	4.08034		0.799713	0.191	0.173	0.182	3.84778		0.833621	0.822	1.02	0.921	19.4715		1.07208	0.375	0.317	0.346	7.31501		0.883142
3-1	WT neurons	1.15	0.706	0.687	0.6965	6.05652	5.2293	1	0.362	0.427	0.3945	3.43043	3.19825	1	0.188	0.132	0.16	1.3913	1.22476	1	0.303	0.405	0.354	3.07826	2.68143	1	0.197	0.218	0.2075	1.80435	1.47947	1
3-2	WT neurons	1.471	0.623	0.613	0.618	4.20122		1	0.448	0.402	0.425	2.88919		1	0.118	0.174	0.146	0.992522		1	0.313	0.306	0.3095	2.10401		1	0.202	0.177	0.1895	1.28824		1
3-3	WT neurons	1.174	0.633	0.642	0.6375	5.43015		1	0.367	0.402	0.3845	3.27513		1	0.185	0.118	0.1515	1.29046		1	0.351	0.321	0.336	2.86201		1	0.158	0.158	0.158	1.34583		1
3-4	NPC1-null neurons	1.328	0.641	0.55	0.5955	4.48419	4.19645	0.857512	0.434	0.474	0.454	3.41867	3.50352	1.06892	0.142	0.211	0.1765	1.32907	1.13469	1.08516	1.24	1	1.12	8.43373	8.11795	3.14524	0.516	0.563	0.5395	4.0625	4.17005	2.74591
3-5	NPC1-null neurons	1.365	0.582	0.653	0.6175	4.52381		0.865089	0.42	0.449	0.4345	3.18315		0.995278	0.114	0.144	0.129	0.945055		0.771623	1.14	0.919	1.0295	7.54212		2.81273	0.698	0.468	0.583	4.27106		2.88688
3-6	NPC1-null neurons	1.008	0.363	0.359	0.361	3.58135		0.684862	0.417	0.371	0.394	3.90873		1.22215	0.0738	0.154	0.1139	1.12996		0.922596	0.986	0.703	0.8445	8.37798		3.12445	0.433	0.409	0.421	4.17659		2.82303

## Sheet: GM3
Samples	Genotype	Protein		GM3 (d18:1 16:0)						GM3 (d18:1 18:0)						GM3 (d18:1 20:0)						GM3(d18:1 22:0)						GM3 (d18:1 24:1)
			1st Anal	2nd anal	average	Normalized			1st Anal	2nd anal	average	Normalized			1st Anal	2nd anal	average	Normalized			1st Anal	2nd anal	average	Normalized			1st Anal	2nd anal	average	Normalized
		µg/µL	ratio	ratio	ratio	ratio/mg	AVG	Fold Change	ratio	ratio	ratio	ratio/mg	AVG	Fold Change	ratio	ratio	ratio	ratio/mg	AVG	Fold Change	ratio	ratio	ratio	ratio/mg	AVG	Fold Change	ratio	ratio	ratio	ratio/mg	AVG	Fold Change
1-1	WT neurons	0.469	0.499	0.562	0.5305	11.3113	12.0994	1	0.231	0.187	0.209	4.45629	4.96125	1	0.199	0.175	0.187	3.98721	4.48142	1	0.144	0.29	0.217	4.62687	5.74025	1	0.22	0.347	0.2835	6.04478	7.14891	1
1-2	WT neurons	0.572	0.77	0.555	0.6625	11.5822		1	0.259	0.284	0.2715	4.7465		1	0.271	0.193	0.232	4.05594		1	0.327	0.244	0.2855	4.99126		1	0.405	0.388	0.3965	6.93182		1
1-3	WT neurons	0.536	0.741	0.696	0.7185	13.4049		1	0.309	0.3	0.3045	5.68097		1	0.264	0.315	0.2895	5.40112		1	0.429	0.386	0.4075	7.60261		1	0.474	0.434	0.454	8.47015		1
1-4	NPC1-null neurons	0.527	0.64	0.573	0.6065	11.5085	11.9353	0.951163	0.324	0.285	0.3045	5.77799	6.67805	1.16462	0.26	0.27	0.265	5.02846	5.50604	1.12207	0.354	0.219	0.2865	5.43643	6.2438	0.947073	0.571	0.472	0.5215	9.89564	10.2262	1.38422
1-5	NPC1-null neurons	0.689	1.19	0.771	0.9805	14.2308		1.17615	0.595	0.486	0.5405	7.8447		1.58119	0.491	0.373	0.432	6.26996		1.3991	0.574	0.414	0.494	7.16981		1.24904	0.985	0.644	0.8145	11.8215		1.6536
1-6	NPC1-null neurons	0.751	0.893	0.619	0.756	10.0666		0.831987	0.48	0.483	0.4815	6.41145		1.2923	0.41	0.374	0.392	5.21971		1.16474	0.453	0.467	0.46	6.12517		1.06706	0.666	0.68	0.673	8.96138		1.25353
2-1	WT neurons	0.712	1.76	1.73	1.745	24.5084	26.9289	1	0.62	0.519	0.5695	7.9986	8.67269	1	0.516	0.475	0.4955	6.95927	7.40639	1	0.803	0.794	0.7985	11.2149	12.325	1	1.38	1.44	1.41	19.8034	21.1959	1
2-2	WT neurons	0.618	1.8	1.56	1.68	27.1845		1	0.589	0.47	0.5295	8.56796		1	0.506	0.432	0.469	7.589		1	0.84	0.6	0.72	11.6505		1	1.52	1.18	1.35	21.8447		1
2-3	WT neurons	0.629	1.85	1.81	1.83	29.0938		1	0.578	0.611	0.5945	9.45151		1	0.443	0.522	0.4825	7.67091		1	0.894	0.881	0.8875	14.1097		1	1.4	1.36	1.38	21.9396		1
2-4	NPC1-null neurons	0.442	1.24	1.21	1.225	27.7149	30.1911	1.02919	0.406	0.518	0.462	10.4525	10.4656	1.20522	0.394	0.36	0.377	8.52941	8.79831	1.15163	0.562	0.508	0.535	12.1041	11.7562	0.982073	1.16	1.08	1.12	25.3394	25.3808	1.19549
2-5	NPC1-null neurons	0.295	0.868	0.901	0.8845	29.9831		1.11342	0.263	0.306	0.2845	9.64407		1.112	0.22	0.216	0.218	7.38983		0.997764	0.322	0.32	0.321	10.8814		0.882867	0.765	0.642	0.7035	23.8475		1.1251
2-6	NPC1-null neurons	0.473	1.48	1.63	1.555	32.8753		1.22082	0.529	0.54	0.5345	11.3002		1.30297	0.522	0.469	0.4955	10.4757		1.41441	0.673	0.489	0.581	12.2833		0.996615	1.34	1.21	1.275	26.9556		1.27174
3-1	WT neurons	1.15	1.01	0.999	1.0045	8.73478	7.49054	1	0.357	0.347	0.352	3.06087	2.52178	1	0.228	0.267	0.2475	2.15217	1.6771	1	0.285	0.221	0.253	2.2	1.75437	1	0.412	0.501	0.4565	3.96957	3.18559	1
3-2	WT neurons	1.471	0.958	1.14	1.049	7.1312		1	0.266	0.34	0.303	2.05982		1	0.121	0.186	0.1535	1.04351		1	0.18	0.23	0.205	1.39361		1	0.313	0.381	0.347	2.35894		1
3-3	WT neurons	1.174	0.819	0.732	0.7755	6.60562		1	0.298	0.276	0.287	2.44463		1	0.231	0.2	0.2155	1.8356		1	0.182	0.21	0.196	1.66951		1	0.402	0.356	0.379	3.22828		1
3-4	NPC1-null neurons	1.328	1.22	1.1	1.16	8.73494	9.1156	1.16613	0.5	0.512	0.506	3.81024	3.89083	1.51094	0.265	0.282	0.2735	2.05949	2.11369	1.22801	0.438	0.355	0.3965	2.98569	2.37875	1.70186	0.723	0.521	0.622	4.68373	4.58327	1.47029
3-5	NPC1-null neurons	1.365	1.21	1.29	1.25	9.15751		1.22254	0.509	0.485	0.497	3.64103		1.44383	0.303	0.224	0.2635	1.9304		1.15104	0.212	0.156	0.184	1.34799		0.768358	0.45	0.484	0.467	3.42125		1.07397
3-6	NPC1-null neurons	1.008	1.01	0.896	0.953	9.45437		1.26217	0.449	0.402	0.4255	4.22123		1.67391	0.213	0.261	0.237	2.35119		1.40194	0.409	0.156	0.2825	2.80258		1.59748	0.512	0.626	0.569	5.64484		1.77199

## Sheet: Oxysterol and Cholesterol
Sample	Genotype	Protein	24-HC						Triol							7-keto-cholesterol						Free Cholesterol
			1st Anal	2nd anal	average	Normalized			1st Anal	2nd anal	average	Normalized			1st Anal	2nd anal	average	Normalized			1st Anal	2nd anal	average	Normalized
		µg/µL	ratio	ratio	ratio	ratio/mg	AVG	Fold Change	ratio	ratio	ratio	ratio/mg	AVG	Fold Change	ratio	ratio	ratio	ratio/mg	AVG	Fold Change	ratio	ratio	ratio	ratio/mg	AVG	Fold Change
1-1	WT neurons	0.469	0.0637	0.0658	0.06475	1.3806	1.50613	1	0.0319	0.0314	0.03165	0.67484	0.648822	1	0.391	0.389	0.39	8.31557	9.00572	1	1.1	0.954	1.027	21.8977	22.1548	1
1-2	WT neurons	0.572	0.098	0.109	0.1035	1.80944		1	0.0353	0.0375	0.0364	0.636364		1	0.593	0.554	0.5735	10.0262		1	1.36	1.38	1.37	23.951		1
1-3	WT neurons	0.536	0.0694	0.073	0.0712	1.32836		1	0.0348	0.0333	0.03405	0.635261		1	0.464	0.466	0.465	8.67537		1	1.11	1.1	1.105	20.6157		1
1-4	NPC1-null neurons	0.527	0.0797	0.0865	0.0831	1.57685	1.45055	1.04695	0.0274	0.0317	0.02955	0.560721	0.552062	0.864214	0.551	0.577	0.564	10.7021	9.72684	1.18837	1.13	1.15	1.14	21.6319	19.9194	0.976397
1-5	NPC1-null neurons	0.689	0.101	0.101	0.101	1.46589		0.973283	0.0379	0.0381	0.038	0.551524		0.850039	0.622	0.65	0.636	9.23077		1.02499	1.35	1.39	1.37	19.8839		0.897498
1-6	NPC1-null neurons	0.751	0.0993	0.0973	0.0983	1.30892		0.869062	0.0397	0.042	0.04085	0.543941		0.838353	0.709	0.68	0.6945	9.24767		1.02687	1.37	1.37	1.37	18.2423		0.823404
2-1	WT neurons	0.712	0.12	0.137	0.1285	1.80478	2.09319	1	0.0266	0.0267	0.02665	0.374298	0.48398	1	0.298	0.32	0.309	4.33989	4.78493	1	1.55	1.54	1.545	21.6994	24.3933	1
2-2	WT neurons	0.618	0.14	0.137	0.1385	2.2411		1	0.0349	0.0363	0.0356	0.576052		1	0.297	0.314	0.3055	4.94337		1	1.57	1.59	1.58	25.5663		1
2-3	WT neurons	0.629	0.133	0.148	0.1405	2.2337		1	0.0302	0.0329	0.03155	0.50159		1	0.306	0.332	0.319	5.07154		1	1.63	1.63	1.63	25.9141		1
2-4	NPC1-null neurons	0.442	0.101	0.106	0.1035	2.34163	2.31063	1.11869	0.0316	0.0314	0.0315	0.71267	0.749866	1.47252	0.311	0.301	0.306	6.92308	6.87815	1.44685	1.2	1.2	1.2	27.1493	26.0357	1.11298
2-5	NPC1-null neurons	0.295	0.0709	0.0702	0.07055	2.39153		1.14252	0.0253	0.0259	0.0256	0.867797		1.79304	0.218	0.223	0.2205	7.47458		1.56211	0.799	0.798	0.7985	27.0678		1.10964
2-6	NPC1-null neurons	0.473	0.104	0.104	0.104	2.19873		1.05042	0.0316	0.0317	0.03165	0.669133		1.38256	0.283	0.307	0.295	6.23679		1.30342	1.13	1.13	1.13	23.8901		0.979369
3-1	WT neurons	1.15	0.103	0.0938	0.0984	0.855652	1.1201	1	0.0832	0.0887	0.08595	0.747391	0.713046	1	0.312	0.344	0.328	2.85217	2.94717	1	1.83	1.82	1.825	15.8696	17.1439	1
3-2	WT neurons	1.471	0.187	0.184	0.1855	1.26105		1	0.0987	0.1	0.09935	0.675391		1	0.448	0.447	0.4475	3.04215		1	2.63	2.62	2.625	17.845		1
3-3	WT neurons	1.174	0.145	0.147	0.146	1.24361		1	0.0869	0.0813	0.0841	0.716354		1	0.345	0.347	0.346	2.94719		1	2.09	2.07	2.08	17.7172		1
3-4	NPC1-null neurons	1.328	0.125	0.157	0.141	1.06175	1.0027	0.947901	0.114	0.117	0.1155	0.869729	0.885936	1.21974	0.744	0.773	0.7585	5.7116	5.42015	1.93799	2.6	2.59	2.595	19.5407	18.5091	1.1398
3-5	NPC1-null neurons	1.365	0.15	0.146	0.148	1.08425		0.96799	0.112	0.124	0.118	0.864469		1.21236	0.706	0.733	0.7195	5.27106		1.78852	2.5	2.49	2.495	18.2784		1.06617
3-6	NPC1-null neurons	1.008	0.0847	0.0891	0.0869	0.862103		0.769664	0.092	0.0942	0.0931	0.923611		1.2953	0.507	0.557	0.532	5.27778		1.79079	1.77	1.8	1.785	17.7083		1.03292
